# Supplementary material for: Variable Induction of Pro-Inflammatory Cytokines by Commercial SARS CoV-2 Spike Protein Reagents: Potential Impacts of LPS on In Vitro Modeling and Pathogenic Mechanisms In Vivo
Source: Int J Mol Sci. 2021 Jul 14;22(14):7540. doi: 10.3390/ijms22147540 (PMC8305765; doi:10.3390/ijms22147540)
Supplement: Supplementary file 1 [file ijms-22-07540-s001.zip]

Archive with 1 entries (1 files):
- ijms-1274458-supplementary.pdf
